# Supplementary material for: Development of the Validated Stability-Indicating Method for the Determination of Vortioxetine in Bulk and Pharmaceutical Formulation by HPLC-DAD, Stress Degradation Kinetics Studies and Detection of Degradation Products by LC-ESI-QTOF-MS
Source: Molecules. 2022 Mar 14;27(6):1883. doi: 10.3390/molecules27061883 (PMC8953571; doi:10.3390/molecules27061883)
Supplement: Supplementary file 1 [file molecules-27-01883-s001.zip]

Archive with 1 entries (1 files):
- molecules-1609514-supplementary.pdf
